# Supplementary material for: Emergence of Mobilized Tigecycline Resistance Gene Cluster tmexCD1-toprJ1 in Raoultella ornithinolytica From a Swine Farm, China
Source: Transbound Emerg Dis. 2025 Dec 18;2025:6690944. doi: 10.1155/tbed/6690944 (PMC12714096; doi:10.1155/tbed/6690944)
Supplement: Supplementary file 2 — Supporting Information 2 Table S2. Presence or absence of virulence genes from VFDB in Raoultella ornithinolytica strains in this study. [file TBED-2025-6690944-s002.xlsx]

## Sheet: Table S3
Table S2. Presence or absence of virulence genes from VFDB in Raoultella ornithinolytica strains in this study.
Vfclass	Virulence factors	Virulence genes	GY22PK011	GY22PK019	GY22PK020	GY22PK021	GY22PK022	GY22PK023
Adherence	Type 3 fimbriae	mrkA	1	1	1	1	1	1
		mrkB	1	1	1	1	1	1
		mrkC	1	1	1	1	1	1
		mrkD	1	1	1	1	1	1
		mrkF	1	1	1	1	1	1
		mrkH	1	1	1	1	1	1
		mrkI	1	1	1	1	1	1
		mrkJ	1	1	1	1	1	1
	Type I fimbriae	fimA	1	1	1	1	1	1
		fimB	1	1	1	1	1	1
		fimC	1	1	1	1	1	1
		fimD	1	1	1	1	1	1
		fimE	1	1	1	1	1	1
		fimF	1	1	1	1	1	1
		fimG	1	1	1	1	1	1
		fimH	1	1	1	1	1	1
		fimI	1	1	1	1	1	1
		fimK	1	1	1	1	1	1
Efflux pump	AcrAB	acrA	1	1	1	1	1	1
		acrB	1	1	1	1	1	1
Iron uptake	Aerobactin	iucA	0	0	0	0	0	0
		iucB	0	0	0	0	0	0
		iucC	0	0	0	0	0	0
		iucD	0	0	0	0	0	0
		iutA	1	1	1	1	1	1
	Ent siderophore	entA	1	1	1	1	1	1
		entB	1	1	1	1	1	1
		entC	1	1	1	1	1	1
		entD	1	1	1	1	1	1
		entE	1	1	1	1	1	1
		entF	1	1	1	1	1	1
		entS	1	1	1	1	1	1
		fepA	1	1	1	1	1	1
		fepB	1	1	1	1	1	1
		fepC	1	1	1	1	1	1
		fepD	1	1	1	1	1	1
		fepG	1	1	1	1	1	1
		fes	1	1	1	1	1	1
	Salmochelin	IroB	0	0	0	0	0	0
		iroC	0	0	0	0	0	0
		iroD	0	0	0	0	0	0
		iroE	1	1	1	1	1	1
		iroN	1	1	1	1	1	1
	Yersiniabactin	fyuA	1	1	1	1	1	1
		irp1	1	1	1	1	1	1
		irp2	1	1	1	1	1	1
		ybtA	1	1	1	1	1	1
		ybtE	1	1	1	1	1	1
		ybtP	1	1	1	1	1	1
		ybtQ	1	1	1	1	1	1
		ybtS	1	1	1	1	1	1
		ybtT	1	1	1	1	1	1
		ybtU	1	1	1	1	1	1
		ybtX	1	1	1	1	1	1
Nutritional factor	Allantoin utilization	allA	0	0	0	0	0	0
		allB	0	0	0	0	0	0
		allC	0	0	0	0	0	0
		allD	0	0	0	0	0	0
		allR	0	0	0	0	0	0
		allS	1	1	1	1	1	1
Regulation	RcsAB	rcsA	1	1	1	1	1	1
		rcsB	1	1	1	1	1	1
	RmpA	rmpA	0	0	0	0	0	0
Secretion system	T6SS-I	clpV/tssH	0	0	0	0	0	0
		dotU/tssL	0	0	0	0	0	0
		hcp/tssD	0	0	0	0	0	0
		icmF/tssM	0	0	0	0	0	0
		impA/tssA	0	0	0	0	0	0
		ompA	0	0	0	0	0	0
		sciN/tssJ	0	0	0	0	0	0
		tle1	0	0	0	0	0	0
		tli1	0	0	0	0	0	0
		tssF	0	0	0	0	0	0
		tssG	0	0	0	0	0	0
		vasE/tssK	0	0	0	0	0	0
		vgrG/tssI	0	0	0	0	0	0
		vipA/tssB	0	0	0	0	0	0
		vipB/tssC	0	0	0	0	0	0
	T6SS-II	clpV	1	1	1	1	1	1
		dotU	0	0	0	0	0	0
		icmF	0	0	0	0	0	0
		impF	0	0	0	0	0	0
		impH	0	0	0	0	0	0
		impJ	0	0	0	0	0	0
		ompA	0	0	0	0	0	0
		sciN	0	0	0	0	0	0
		vasA/impG	0	0	0	0	0	0
		vgrG	0	0	0	0	0	0
	T6SS-III	dotU	0	0	0	0	0	0
		icmF	0	0	0	0	0	0
		impA	0	0	0	0	0	0
		impF	0	0	0	0	0	0
		impG	0	0	0	0	0	0
		impH	0	0	0	0	0	0
		impJ	0	0	0	0	0	0
		lysM	0	0	0	0	0	0
		ompA	0	0	0	0	0	0
		sciN	0	0	0	0	0	0
		vgrG	0	0	0	0	0	0
Toxin	Colibactin	clbA	0	0	0	0	0	0
		clbB	0	0	0	0	0	0
		clbC	0	0	0	0	0	0
		clbD	0	0	0	0	0	0
		clbE	0	0	0	0	0	0
		clbF	0	0	0	0	0	0
		clbG	0	0	0	0	0	0
		clbH	0	0	0	0	0	0
		clbI	0	0	0	0	0	0
		clbJ	0	0	0	0	0	0
		clbK	0	0	0	0	0	0
		clbL	0	0	0	0	0	0
		clbM	0	0	0	0	0	0
		clbN	0	0	0	0	0	0
		clbO	0	0	0	0	0	0
		clbP	0	0	0	0	0	0
		clbQ	0	0	0	0	0	0
		clbS	0	0	0	0	0	0
	Table saved from VFDB (http://www.mgc.ac.cn/VFs/)
