# Supplementary material for: Emergence of Mobilized Tigecycline Resistance Gene Cluster tmexCD1-toprJ1 in Raoultella ornithinolytica From a Swine Farm, China
Source: Transbound Emerg Dis. 2025 Dec 18;2025:6690944. doi: 10.1155/tbed/6690944 (PMC12714096; doi:10.1155/tbed/6690944)
Supplement: Supplementary file 3 — Supporting Information 3 Table S3. Pairwise distance matrices of cgSNPs for tmexCD1-toprJ1‐positive Raoultella ornithinolytica isolates in this study. [file TBED-2025-6690944-s003.xlsx]

## Sheet: Sheet1
Table S3. Pairwise distance matrices of cgSNPs for tmexCD1-toprJ1-positive Raoultella ornithinolytica isolates in this study
	GY22PK011	GY22PK019	GY22PK020	GY22PK021	GY22PK022	GY22PK023
GY22PK011	0	21	29	13	18	22
GY22PK019	21	0	31	13	26	21
GY22PK020	29	31	0	25	32	32
GY22PK021	13	13	25	0	28	24
GY22PK022	18	26	32	28	0	19
GY22PK023	22	21	32	24	19	0
